# Supplementary material for: Life histories in Fiji as reconstructed from first millennium CE Sigatoka Sand Dune burials using isotopes
Source: PLoS One. 2024 May 9;19(5):e0300749. doi: 10.1371/journal.pone.0300749 (PMC11081393; doi:10.1371/journal.pone.0300749)
Supplement: S1 Table — Calibrated using using OxCal 4.4 software (Bronk Ramsey 2009 [82]) and SHCal20 calibration curve (Hogg et al. 2020 [83]), marine data from (Heaton et al 2020 [84]). (XLSX) [file pone.0300749.s001.xlsx]

## Sheet: S1 Data_14C AMS Dates
Life histories in Fiji as reconstructed from first millennium AD Sigatoka Sand Dune burials using isotopes
Estelle Herrscher1, Frédérique Valentin2, Wanda Zinger3, Baptiste Pradier2, Guy André1
1 Aix Marseille Univ, CNRS, Minist Culture, LAMPEA, Aix–en–Provence, France, 2 UMR 8068, TEMPS, MSH Mondes, Nanterre, France, 3 Archaeo-and Palaeogenetics group, Institute for Archaeological Sciences, University of Tübingen, Germany
S1 Data. Excel data table with individuals submitted to AMS radiocarbon dating and results, calibrated using using OxCal 4.4 software (Bronk Ramsey 2009) and SHCal20 calibration curve (Hogg et al. 2020) (XLS)
Sigatoka Burials Number	Lab Number	Conventional Radiocarbon Age	δ13C ± 1s (in ‰)	% Marine	Calibrated Age 95,4% (cal BP)	Calibrated Age 68,3% (cal BP)
B13/1	Wk-26764	1685±30 BP	-17.2± 0.2	0.38	1517-1318	1466-1357
B1a	Wk-26765	1689±30 BP	-15.5± 0.2	0.56	1476-1280	1400-1309
B5c	Wk-26766	1698±30 BP	-15.0± 0.2	0.61	1478-1272	1399-1303
B23a	Poz-139045	1745 ± 30 BP		0.43	1520-1310	1469-1349
B16	Poz-139002	1755 ± 30 BP		0.56	1562-1371	1521-1421
B18a	Poz-139046	1815 ± 30 BP		0.61	1603-1372	1538-1422
B25	Wk-26761	1884 ±30 BP	-16.4± 0.2	0.46	1709-1521	1691-1561
B13a	Poz-139058	1940 ± 30 BP		0.38	1816-1592	1746-1618
B10a	Wk-26767	1944±30 BP	-15.0± 0.2	0.67	1732-1469	1683-1540
B21/22b	Poz-139044	2025 ± 30 BP		0.46	1888-1635	1825-1725
B16	Wk-26760	abandoned
B28	Wk-26762	abandoned
E2a	Wk-26763	abandoned
