# Supplementary material for: Life histories in Fiji as reconstructed from first millennium CE Sigatoka Sand Dune burials using isotopes
Source: PLoS One. 2024 May 9;19(5):e0300749. doi: 10.1371/journal.pone.0300749 (PMC11081393; doi:10.1371/journal.pone.0300749)
Supplement: S2 Table — (XLSX) [file pone.0300749.s002.xlsx]

## Sheet: S2 Data_Original Data
Life histories in Fiji as reconstructed from first millennium AD Sigatoka Sand Dune burials using isotopes
Estelle Herrscher1, Frédérique Valentin2, Wanda Zinger3, Baptiste Pradier2, Guy André1
1 Aix Marseille Univ, CNRS, Minist Culture, LAMPEA, Aix–en–Provence, France, 2 UMR 8068, TEMPS, MSH Mondes, Nanterre, France, 3 Archaeo-and Palaeogenetics group, Institute for Archaeological Sciences, University of Tübingen, Germany
S2 Data. Excel data table with biological, archaeological data and elemental and isotopic measurements for individuals from Sigatoka Burial ground 1. (XLS)
(The skeletal remains are currently stored at Fiji Museum, Suva, Fiji)
											Bone sample							Tooth sample							Isotopic Offset
Burial	Sex	Age	Funerary	Morphology	Health criteria						Skeletal element	Yld (mg.g-1)	%C	%N	C:N	δ13C (‰)	δ15N (‰)	Tooth	Yld (mg.g-1)	%C	%N	C:N	δ13C (‰)	δ15N (‰)	Bone-Teeth
					LEH	Carie	Calc.	Roll	Res.	ATM															D13C (in ‰)	D15N (in ‰)
B1/1	M	>40 yrs	without	SM	0	1	1		1	0	vertebra	14.3	2.1	0.5	5.3	---	---
B1a	M	>40 yrs	with	SM	0	0	0			0	hand phalanx	29.8	34.8	12.5	3.2	-15.9	9.3	M3	36.5	42.8	15.1	3.3	-17.1	9.8	1.2	-0.5
B1b	M	>40 yrs	with		0	1	0			1	skull	29.3	34	11	3.6	-16.2	10.1
B1c	M	<40 yrs	with	SM	0	1	0	1	1	0	mandibula	27.8	23.5	8.4	3.2	-15.9	10	M3	18.6	39.2	13.9	3.3	-15.8	10.6	-0.1	-0.6
B2a	F	<40 yrs	without		0	0	0	0	1	0	femur	1.3	---	---	---	---	---	M3	34.7	41.7	14.9	3.2	-16	10
B2b	F	>40 yrs	with		0	1	0			1	skull	28.7	26.8	9.8	3.2	-15.4	9.5
B2c	F	<40 yrs	with		0	0	1	1	1	1	scapula	0.6	---	---	---	---	---	M3	28.7	43.7	13.9	3.6	-15.7	10.4
B3a	F	>40 yrs	without		1	0		1	1	0	femur	1	---	---	---	---	---	M3	1.5	---	---	---	---	---
B3b	F	>40 yrs	without	NM	0	0	0	1	1	1	fibula	25.1	1.6	0.2	10.1	**	**	M3	1.1	---	---	---	---	---
B3d	F	>40 yrs	without		0	0	1	0	1	1	mandibula	37.2	1.6	0.3	6.2	**	**	M2	0.6	---	---	---	---	---
B4a	F	>40 yrs	with	SM	1	1	0	1	1	1	scapula	24.1	32.4	11.9	3.2	-14.5	9.6	M3	68.6	45.2	15.4	3.4	-16.4	10.3	1.9	-0.7
B4b	F	>40 yrs	with		0	1	0		1	1	skull	25	34.8	12.7	3.2	-14.6	9.8	M3	39.3	43.4	15.1	3.3	-16.1	10.9	1.5	-1.1
B4c	M	>40 yrs	with	SM	1	0	1	1	1	0	post-cranial	9.9	23.7	8.5	3.2	-14.9	10	M3	30.3	41.7	15.3	3.2	-14	11.2	-0.9	-1.2
B5c	M	>40 yrs	with		0	1	0			0	skull	27.8	32.1	11.9	3.1	-15.2	9.1	M3	59.6	41.7	15.4	3.1	-15.4	10.7	0.2	-1.6
B6a	F	>40 yrs	with		0	1	0	1	1	0	mandibula	26.5	34.2	12.5	3.2	-15	9.5	M3	25.2	41.1	14.6	3.3	-15.7	10.1	0.7	-0.6
B6b	F	>40 yrs	with		0	1	0		1	1	long bone	26.7	38.2	13.9	3.2	-15.8	8.9	M3	51.7	48.2	13.2	4.2	-19.5	8.8
B8	M	>40 yrs	with	SM	0	0	1	1	1	1	long bone	22.5	29	10.3	3.3	-15.2	10.5	M2	34.1	41.6	15	3.2	-15.1	10	-0.1	0.5
B9a	F	>40 yrs	with		0	1	1		1	1	skull	24.5	32.6	11.5	3.3	-14.5	9.6
B10a	M	>40 yrs	with		0	0	1		1	1	scapula	36.9	29.9	10.7	3.2	-15.1	10.8	M1	51.6	29.5	9.9	3.5	-16.4	9.9	1.3	0.9
B10b	M	>40 yrs	with		0	1	1	1	1	1	long bone	4	---	---	---	---	---	M1	46.9	36.1	12.7	3.3	-15.6	10
B10c	M	>40 yrs	with		0	1	1	1	1	1	long bone	2.8	---	---	---	---	---	M2	38.5	40.9	14.6	3.2	-14.9	9.9
B13/1	F	>40 yrs	without	NM	0	1	1	1	1	1	skull	15.8	40	14.3	3.2	-16.7	8.2	M3	42.6	14.8	5.2	3.3	-16.7	9.5	0	-1.3
B13a	M	<40 yrs	with	NM	0	1	0	0	0	0	skull	26.2	35.9	11.9	3.5	-17.2	8.8	M3	41	38.7	14.1	3.2	-15.4	10.3	-1.8	-1.5
B13b	F	>40 yrs	with	SM	0	0	1	1	1	0	fibula	14.2	39.4	14.3	3.2	-15.6	9.2	M3	17.8	0.9	0.1	8.7	**	**
B14	F	<40 yrs	with	SM	0	1	0	0	1	1	skull	34.4	41	15.1	3.2	-15.7	9.2	M3	14.3	41.8	13.3	3.6	-17.2	10	1.5	-0.8
B16	M	<40 yrs	without	SM	1	0	0	0	1	0	skull	19.7	39.9	14.3	3.2	-15.5	8.9	M3	35.3	42.5	12.9	3.8	-17.7	10.2
B17b	M	>40 yrs	with	SM	1	0	1	1	1	0	vertebra	12	3.5	0.9	4.5	---	---	M3	35.8	44.5	13	4	-18	10.4
B17c	F	>40 yrs	with		0	0	1			1	skull	15.2	1.1	0.1	10.2	---	---	M3	6.4	---	---	---	---	---
B18a	F	>40 yrs	with		0	1	1		1	1	mandibula	25.3	42.3	15.2	3.2	-15	10.1	M3	98.5	42.5	15.5	3.2	-15	10.3	0	-0.2
B19	M	>40 yrs	with		1	1	1	1	1	1	skull	22.3	5.1	1.7	3.6	-17.3	8.6
B20	M	>40 yrs	with	NM	0	1	1	1	1	1	femur	18.3	32.8	12.7	3	-16.7	5.4
B21/22a	F	>40 yrs	with		0	0	1		1	1	vertebra	41.9	31.7	11.4	3.2	-16.2	8.6
B21/22b	M	<40 yrs	with		0	1	0	0	0	0	mandibula	35	36.4	12.5	3.4	-16.4	9.1	M2	31	40.7	13.6	3.5	-16.8	9.7	0.4	-0.6
B21/22c	F	>40 yrs	with								mandibula	9.8	28.7	10.4	3.2	-15.4	9.2	M3	1.7	---	---	---	---	---
B23a	F	<40 yrs	with	NM	0	0	1	1	0	0	skull	25.8	33.3	12.4	3.1	-16.7	7.6	M3	3.7	---	---	---	---	---
B24	F	>40 yrs	without		0	1	0	1	1	1	mandibula	18	2.9	0.7	4.6	---	---	M3	15.2	---	---	---	---	---
B25	F	>40 yrs	without	NM	0	1	1	1	1	0	skull	28.6	36.4	13.2	3.2	-15.6	9	M3	13.3	37.3	13.1	3.3	-16.1	10.3	0.5	-1.3
B28	F	>40 yrs			0	0	1	1	1	0	long bone	14.6	0.9	0.2	6.7	---	---
Sex: F: female; M: male. Age: <40 yrs: below 40 years old; >40 yrs: above 40 years old (for sex and age data are from Pietrusewsky et al. 1994). Funerary: without : single individual without cairn ; with : several individual with cairn. Morphology: NM : North Melanesian; SM: South Melanesian. For health criteria: 0: no lesion; 1: presence of lesion; LEH: Linear enamel hypoplasia; Calc. : calculus…
Underligned data for %C, %N and C:N mean values are outside range for well-preserved collagens, isotopic ratios are not considered in the discussion. **: measurements cannot be provided because of an insufficient quantity of collagen.
