# Supplementary material for: Life histories in Fiji as reconstructed from first millennium CE Sigatoka Sand Dune burials using isotopes
Source: PLoS One. 2024 May 9;19(5):e0300749. doi: 10.1371/journal.pone.0300749 (PMC11081393; doi:10.1371/journal.pone.0300749)
Supplement: S3 Table — Individuals are distributed into 4 groups, as described in Table 1 for G1, G2 and G3. The fourth group (G4) dated to c. 2000–1400 years ago comprises the individuals of Sigatoka Burial Ground 1 and two other contemporaneous individuals from Fiji (98) and Tonga (85) (S3 Table). (XLSX) [file pone.0300749.s003.xlsx]

## Sheet: S3 Data_Comparison Data
Life histories in Fiji as reconstructed from first millennium AD Sigatoka Sand Dune burials using isotopes
Estelle Herrscher1, Frédérique Valentin2, Wanda Zinger3, Baptiste Pradier2, Guy André1
1 Aix Marseille Univ, CNRS, Minist Culture, LAMPEA, Aix–en–Provence, France, 2 UMR 8068, TEMPS, MSH Mondes, Nanterre, France, 3 Archaeo-and Palaeogenetics group, Institute for Archaeological Sciences, University of Tübingen, Germany
S3 Data. Excel data table with isotopic data of individuals selected for comparisons between Sigatoka Burial ground 1 and other Southwest Pacific series. (XLS)
Burial	Archipelago	Island	Site	Group	δ13C (‰)	δ15N (‰)	References
1	Palau	Babeldaob	Chelechol ra Orrak	G2	-15.6	11.5	Stone et al 2019
13	Palau	Babeldaob	Chelechol ra Orrak	G2	-17.2	11.1	Stone et al 2019
14	Palau	Babeldaob	Chelechol ra Orrak	G2	-16.6	10.9	Stone et al 2019
15	Palau	Babeldaob	Chelechol ra Orrak	G3	-17.2	11	Stone et al 2019
T41	Vanuatu	Efate	Teouma 2-3 A-B	G1	-15.5	10.4	Valentin et al 2010
T43	Vanuatu	Efate	Teouma 2-3 A-B	G1	-15.9	11.5	Valentin et al 2010
T50	Vanuatu	Efate	Teouma 2-3 A-B	G1	-15.5	13	Valentin et al 2010
T51	Vanuatu	Efate	Teouma 2-3 A-B	G1	-15.8	13	Valentin et al 2010
T52	Vanuatu	Efate	Teouma 2-3 A-B	G1	-16.2	11.5	Valentin et al 2010
T53	Vanuatu	Efate	Teouma 2-3 A-B	G1	-14.2	12	Valentin et al 2010
T54	Vanuatu	Efate	Teouma 2-3 A-B	G1	-13.8	12.3	Valentin et al 2010
T55	Vanuatu	Efate	Teouma 2-3 A-B	G1	-15.9	10.8	Valentin et al 2010
T56	Vanuatu	Efate	Teouma 2-3 A-B	G1	-15.1	12.1	Valentin et al 2010
T57	Vanuatu	Efate	Teouma 2-3 A-B	G1	-16.6	11.4	Valentin et al 2010
T58	Vanuatu	Efate	Teouma 2-3 A-B	G1	-14.5	11.4	Valentin et al 2010
T59	Vanuatu	Efate	Teouma 2-3 A-B	G1	-15.4	12.7	Valentin et al 2010
T60	Vanuatu	Efate	Teouma 2-3 A-B	G1	-13.6	11.9	Valentin et al 2010
T65	Vanuatu	Efate	Teouma 2-3 A-B	G1	-15.4	10.7	Valentin et al 2010
T66	Vanuatu	Efate	Teouma 2-3 A-B	G1	-15.4	11.8	Valentin et al 2010
T67	Vanuatu	Efate	Teouma 2-3 A-B	G1	-14.9	11.7	Valentin et al 2010
T1	Vanuatu	Efate	Teouma 2-3 A-B	G1	-15	11.8	Kinaston et al 2014
T10A	Vanuatu	Efate	Teouma 2-3 A-B	G1	-16	13.3	Kinaston et al 2014
T10B	Vanuatu	Efate	Teouma 2-3 A-B	G1	-15.1	12.9	Kinaston et al 2014
T10C	Vanuatu	Efate	Teouma 2-3 A-B	G1	-14.6	12.3	Kinaston et al 2014
T10E*	Vanuatu	Efate	Teouma 2-3 A-B	G1	-15.6	12.7	Kinaston et al 2014
T11	Vanuatu	Efate	Teouma 2-3 A-B	G1	-14.9	11	Kinaston et al 2014
T12	Vanuatu	Efate	Teouma 2-3 A-B	G1	-16.8	11.3	Kinaston et al 2014
T14a	Vanuatu	Efate	Teouma 2-3 A-B	G1	-16.7	12.8	Kinaston et al 2014
T15*	Vanuatu	Efate	Teouma 2-3 A-B	G1	-15.8	12.5	Kinaston et al 2014
T16	Vanuatu	Efate	Teouma 2-3 A-B	G1	-16.2	10.6	Kinaston et al 2014
T18*	Vanuatu	Efate	Teouma 2-3 A-B	G1	-15.2	11.5	Kinaston et al 2014
T19	Vanuatu	Efate	Teouma 2-3 A-B	G1	-16.1	12	Kinaston et al 2014
T20	Vanuatu	Efate	Teouma 2-3 A-B	G1	-16.2	16.1	Kinaston et al 2014
T25	Vanuatu	Efate	Teouma 2-3 A-B	G1	-16.4	14.3	Kinaston et al 2014
T27	Vanuatu	Efate	Teouma 2-3 A-B	G1	-18.6	11	Kinaston et al 2014
T29e	Vanuatu	Efate	Teouma 2-3 A-B	G1	-16.9	11.7	Kinaston et al 2014
T2a	Vanuatu	Efate	Teouma 2-3 A-B	G1	-15.6	12.9	Kinaston et al 2014
T3*	Vanuatu	Efate	Teouma 2-3 A-B	G1	-14.1	10.6	Kinaston et al 2014
T30A	Vanuatu	Efate	Teouma 2-3 A-B	G1	-15.4	12	Kinaston et al 2014
T30B	Vanuatu	Efate	Teouma 2-3 A-B	G1	-15.8	12.9	Kinaston et al 2014
T30C	Vanuatu	Efate	Teouma 2-3 A-B	G1	-14.8	13	Kinaston et al 2014
T31	Vanuatu	Efate	Teouma 2-3 A-B	G1	-17.4	13	Kinaston et al 2014
T32	Vanuatu	Efate	Teouma 2-3 A-B	G1	-16.7	11	Kinaston et al 2014
T33	Vanuatu	Efate	Teouma 2-3 A-B	G1	-17	12.1	Kinaston et al 2014
T34	Vanuatu	Efate	Teouma 2-3 A-B	G1	-16.1	13	Kinaston et al 2014
T36	Vanuatu	Efate	Teouma 2-3 A-B	G1	-14	11.5	Kinaston et al 2014
T37	Vanuatu	Efate	Teouma 2-3 A-B	G1	-16	12.5	Kinaston et al 2014
T38	Vanuatu	Efate	Teouma 2-3 A-B	G1	-15.8	11.6	Kinaston et al 2014
T4	Vanuatu	Efate	Teouma 2-3 A-B	G1	-17	13.4	Kinaston et al 2014
T40	Vanuatu	Efate	Teouma 2-3 A-B	G1	-15.4	12.9	Kinaston et al 2014
T44	Vanuatu	Efate	Teouma 2-3 A-B	G1	-18.2	13.4	Kinaston et al 2014
T47	Vanuatu	Efate	Teouma 2-3 A-B	G1	-15	12.2	Kinaston et al 2014
T48	Vanuatu	Efate	Teouma 2-3 A-B	G1	-14.4	11.4	Kinaston et al 2014
T49	Vanuatu	Efate	Teouma 2-3 A-B	G1	-19.3	12.2	Kinaston et al 2014
T5a	Vanuatu	Efate	Teouma 2-3 A-B	G1	-14.9	11.5	Kinaston et al 2014
T6	Vanuatu	Efate	Teouma 2-3 A-B	G1	-15.5	13.1	Kinaston et al 2014
T7	Vanuatu	Efate	Teouma 2-3 A-B	G1	-14.3	12.1	Kinaston et al 2014
T8	Vanuatu	Efate	Teouma 2-3 A-B	G1	-14.5	11.8	Kinaston et al 2014
T9	Vanuatu	Efate	Teouma 2-3 A-B	G1	-14.2	12.1	Kinaston et al 2014
TB1	Vanuatu	Efate	Teouma 7C	G3	-19.7	9.2	Valentin et al 2014
TB2A	Vanuatu	Efate	Teouma 7C	G3	-19.7	9.1	Valentin et al 2014
TB2B	Vanuatu	Efate	Teouma 7C	G3	-19.7	8.2	Valentin et al 2014
TB4	Vanuatu	Efate	Teouma 7C	G3	-19.2	9.3	Valentin et al 2014
TEB2	Vanuatu	Efate	Teouma 7C	G3	-19	8.2	Valentin et al 2014
VT4-Bu 3	Vanuatu	Efate	Teouma 7C	G3	-19.7	8.3	Valentin et al 2014
UH19	Vanuatu	Uripiv	Uripiv	G2	-17.3	8.4	Kinaston et al 2014
UH8	Vanuatu	Uripiv	Uripiv	G2	-16.3	10.7	Kinaston et al 2014
UH16	Vanuatu	Uripiv	Uripiv	G3	-17.1	8.5	Kinaston et al 2014
UH36	Vanuatu	Uripiv	Uripiv	G3	-17.9	8.1	Kinaston et al 2014
UH11	Vanuatu	Uripiv	Uripiv	G3	-17.6	9.6	Kinaston et al 2014
UH17	Vanuatu	Uripiv	Uripiv	G3	-16.9	8.8	Kinaston et al 2014
UH18	Vanuatu	Uripiv	Uripiv	G3	-17	8.8	Kinaston et al 2014
UH23	Vanuatu	Uripiv	Uripiv	G3	-16.1	9.5	Kinaston et al 2014
UH33	Vanuatu	Uripiv	Uripiv	G3	-17.1	8.9	Kinaston et al 2014
UH37	Vanuatu	Uripiv	Uripiv	G3	-17	8.8	Kinaston et al 2014
Koné, WKO013C	New Caledonia	Grande Terre	Koné	G2	-14.6	11.6	Petchey et al 2011
Koné, WKO013B	New Caledonia	Grande Terre	Koné	G3	-9.9	11.7	Petchey et al 2011
F01	Fiji	Waya	Olo	G2	-16.9	9.8	Field et al 2009
F02	Fiji	Waya	Olo	G2	-16.5	9.9	Field et al 2009
F04	Fiji	Waya	Olo	G2	-15.9	10.8	Field et al 2009
F05	Fiji	Waya	Olo	G2	-14	10.8	Field et al 2009
F06	Fiji	Waya	Olo	G2	-15	10.5	Field et al 2009
F12	Fiji	Waya	Olo	G2	-15.1	9.1	Field et al 2009
F13	Fiji	Waya	Olo	G2	-15.5	10.5	Field et al 2009
F20	Fiji	Waya	Olo	G2	-15.2	9.3	Field et al 2009
F28	Fiji	Waya	Olo	G2	-15.6	9.1	Field et al 2009
F29	Fiji	Waya	Olo	G2	-15.5	8.8	Field et al 2009
F34	Fiji	Waya	Olo	G2	-15.3	9	Field et al 2009
F38	Fiji	Waya	Olo	G2	-13.5	11	Field et al 2009
Y2-25-1	Fiji	Waya (Yasawa)	Olo	G2	-15.4	11.1	Petchey et al 2011
N15	Fiji	Nayau (Lau)	Na Masimasi	G2	-16.7	9.7	Jones & Quinn, 2009
N10	Fiji	Nayau (Lau)	Na Masimasi	G2	-17.5	8	Jones & Quinn, 2009
N13	Fiji	Nayau (Lau)	Na Masimasi	G2	-16.2	9.8	Jones & Quinn, 2009
MANA-4/7/11	Fiji	Motoriki	Naitabale	G2	-15.9	9.5	Nunn et al 2007
197-1-M-9	Fiji	Lakeba (Lau)	Qaranipuqa	G3	-13.2	11	Petchey et al 2011
B1-CIK 006E	Fiji	Cikobia-i-ra	Naselala	G4	-6.2	10	Valentin et al 2008
Sk17	Tonga	Tongatapu	Talasiu	G2	-14	11	Herrscher et al 2018
Sk10	Tonga	Tongatapu	Talasiu	G2	-16.2	10.3	Herrscher et al 2018
Sk14	Tonga	Tongatapu	Talasiu	G2	-16.4	11.4	Herrscher et al 2018
SK7N5	Tonga	Tongatapu	Talasiu	G2	-15	10.9	Herrscher et al 2018
BG3	Tonga	Tongatapu	Talasiu	G2	-16	11.4	Herrscher et al 2018
Sk1	Tonga	Tongatapu	Talasiu	G2	-16.2	10.8	Herrscher et al 2018
Sk3	Tonga	Tongatapu	Talasiu	G2	-15.6	8.8	Herrscher et al 2018
Sk16	Tonga	Tongatapu	Talasiu	G2	-16.8	11.2	Herrscher et al 2018
Sk12	Tonga	Tongatapu	Talasiu	G2	-15.5	10.8	Herrscher et al 2018
Sk9	Tonga	Tongatapu	Talasiu	G2	-16	10.9	Herrscher et al 2018
Sk2	Tonga	Tongatapu	Talasiu	G2	-15.9	10.8	Herrscher et al 2018
Sk2	Tonga	Tongatapu	Talasiu	G2	-15.8	11.9	Herrscher et al 2018
Sk3	Tonga	Tongatapu	Talasiu	G2	-16.5	10.3	Herrscher et al 2018
Sk7	Tonga	Tongatapu	Talasiu	G2	-15	11.2	Herrscher et al 2018
Sk9	Tonga	Tongatapu	Talasiu	G2	-16.1	10.4	Herrscher et al 2018
Sk9	Tonga	Tongatapu	Talasiu	G2	-15.1	10.4	Herrscher et al 2018
Sk2	Tonga	Tongatapu	Talasiu	G2	-15.8	9.4	Herrscher et al 2018
TO-Pe-1-AK	Tonga	Tongatapu	Pea	G4	-14.8	10.3	Petchey et al 2011
