# Supplementary material for: Life histories in Fiji as reconstructed from first millennium CE Sigatoka Sand Dune burials using isotopes
Source: PLoS One. 2024 May 9;19(5):e0300749. doi: 10.1371/journal.pone.0300749 (PMC11081393; doi:10.1371/journal.pone.0300749)
Supplement: S4 Table — (XLSX) [file pone.0300749.s004.xlsx]

## Sheet: S4 Data_Demography
Life histories in Fiji as reconstructed from first millennium AD Sigatoka Sand Dune burials using isotopes
Estelle Herrscher1, Frédérique Valentin2, Wanda Zinger3, Baptiste Pradier2, Guy André1
1 Aix Marseille Univ, CNRS, Minist Culture, LAMPEA, Aix–en–Provence, France, 2 UMR 8068, TEMPS, MSH Mondes, Nanterre, France, 3 Archaeo-and Palaeogenetics group, Institute for Archaeological Sciences, University of Tübingen, Germany
S4 Data. Mortality profile of Sigatoka Burial ground 1 individuals compared to the Ledermann life tables (life expectancy at birth 25-35 years old)
and to mortality profiles associated with plague and famine. (XLS)
Sigatoka	number	S'(x)	quotient	e°0=25, q+	e°0=35, q-
[0]	2	52	38.4615	460	156.319
[1-4]	3	50	60	608	116.943
[5-9]	2	47	42.5532	124	29.6131
[10-14]	1	45	22.2222	68	17.8919
[15-19]	3	44	68.1818	97	24.5776
Adult	41
Total	52
